# Supplementary material for: miR-383-5p, miR-181a-5p, and miR-181b-5p as Predictors of Response to First-Generation Somatostatin Receptor Ligands in Acromegaly
Source: Int J Mol Sci. 2023 Feb 2;24(3):2875. doi: 10.3390/ijms24032875 (PMC9918086; doi:10.3390/ijms24032875)
Supplement: Supplementary file 1 [file ijms-24-02875-s001.zip]

Archive with 1 entries (1 files):
- ijms-2132541-supplementary.pdf
